# Supplementary material for: Change in Nutritional Status during Hospitalization and Prognosis in Patients with Heart Failure with Preserved Ejection Fraction
Source: Nutrients. 2022 Oct 17;14(20):4345. doi: 10.3390/nu14204345 (PMC9611174; doi:10.3390/nu14204345)
Supplement: Supplementary file 1 [file nutrients-14-04345-s001.zip]

Archive with 4 entries (4 files):
- Suppl Figure S1_20220826.tif
- Suppl Figure S2_20220826.tif
- Supple_Table S1_20220817.pdf
- Supple_Table S2_20220826.pdf
